# Supplementary material for: Comparison of Climate Change Scenarios of Rhipicephalus sanguineus sensu lato (Latreille 1806) from México and the Boarders with Central America and the United States
Source: Trop Med Infect Dis. 2023 Jun 4;8(6):307. doi: 10.3390/tropicalmed8060307 (PMC10301199; doi:10.3390/tropicalmed8060307)
Supplement: Supplementary file 1 [file tropicalmed-08-00307-s001.zip]

Archive with 1 entries (1 files):
- tropicalmed-2350100-supplementary.csv
