# Supplementary material for: Comparison of Climate Change Scenarios of Rhipicephalus sanguineus sensu lato (Latreille 1806) from México and the Boarders with Central America and the United States
Source: Trop Med Infect Dis. 2023 Jun 4;8(6):307. doi: 10.3390/tropicalmed8060307 (PMC10301199; doi:10.3390/tropicalmed8060307)
Supplement: Supplementary file 1 [file tropicalmed-08-00307-s001.zip › tropicalmed-2350100-supplementary.csv]

SPEC	LONG	LAT
rsanguineus	-107.81670000000	25.28330000000
rsanguineus	-103.05000000000	25.80000000000
rsanguineus	-100.30860000000	25.67140000000
rsanguineus	-92.47310000000	15.13580000000
rsanguineus	-102.29600000000	21.90340000000
rsanguineus	-102.72860000000	21.85100000000
rsanguineus	-115.27350000000	32.59850000000
rsanguineus	-115.12600000000	32.42110000000
rsanguineus	-115.32900000000	32.61060000000
rsanguineus	-115.26850000000	32.54220000000
rsanguineus	-115.50560000000	32.58270000000
rsanguineus	-115.48780000000	32.65690000000
rsanguineus	-111.98310000000	26.89420000000
rsanguineus	-90.53500000000	19.83010000000
rsanguineus	-90.13550000000	20.18190000000
rsanguineus	-89.73590000000	20.35350000000
rsanguineus	-90.73900000000	18.61020000000
rsanguineus	-105.91990000000	28.84030000000
rsanguineus	-106.06050000000	28.64290000000
rsanguineus	-106.11350000000	28.73440000000
rsanguineus	-106.79630000000	29.92480000000
rsanguineus	-106.88260000000	30.15940000000
rsanguineus	-108.02190000000	30.18120000000
rsanguineus	-106.49970000000	31.68070000000
rsanguineus	-106.42470000000	31.69040000000
rsanguineus	-106.31540000000	31.62400000000
rsanguineus	-107.98830000000	31.09990000000
rsanguineus	-106.10760000000	28.66480000000
rsanguineus	-107.92450000000	30.41490000000
rsanguineus	-107.87970000000	30.38840000000
rsanguineus	-105.95190000000	28.62520000000
rsanguineus	-107.46290000000	29.83910000000
rsanguineus	-105.16660000000	27.66140000000
rsanguineus	-106.02660000000	28.53080000000
rsanguineus	-106.10610000000	28.60430000000
rsanguineus	-106.86530000000	28.40030000000
rsanguineus	-107.61530000000	30.11180000000
rsanguineus	-108.19120000000	30.88620000000
rsanguineus	-106.34880000000	31.58860000000
rsanguineus	-106.45450000000	31.74900000000
rsanguineus	-105.72970000000	27.77780000000
rsanguineus	-106.55560000000	31.77620000000
rsanguineus	-106.04670000000	31.62930000000
rsanguineus	-106.01450000000	28.61020000000
rsanguineus	-102.06640000000	26.98680000000
rsanguineus	-100.58840000000	28.69400000000
rsanguineus	-101.03530000000	25.39650000000
rsanguineus	-101.01080000000	25.35610000000
rsanguineus	-103.41330000000	25.49530000000
rsanguineus	-100.85080000000	28.34980000000
rsanguineus	-100.94570000000	25.41670000000
rsanguineus	-100.19570000000	21.38470000000
rsanguineus	-99.78880000000	21.26110000000
rsanguineus	-100.74540000000	20.66500000000
rsanguineus	-100.76380000000	20.71870000000
rsanguineus	-100.96380000000	20.47720000000
rsanguineus	-100.91660000000	21.16290000000
rsanguineus	-101.26110000000	21.01930000000
rsanguineus	-101.32480000000	20.68860000000
rsanguineus	-101.34120000000	20.76960000000
rsanguineus	-101.43870000000	20.71130000000
rsanguineus	-101.38050000000	20.66750000000
rsanguineus	-101.65530000000	21.07940000000
rsanguineus	-101.59010000000	21.10450000000
rsanguineus	-101.80740000000	20.36700000000
rsanguineus	-101.72170000000	20.42830000000
rsanguineus	-101.84970000000	21.04360000000
rsanguineus	-100.85310000000	20.86010000000
rsanguineus	-100.80510000000	20.53920000000
rsanguineus	-101.28940000000	20.33750000000
rsanguineus	-100.21410000000	21.21290000000
rsanguineus	-100.99580000000	20.52020000000
rsanguineus	-101.30200000000	20.18030000000
rsanguineus	-101.28460000000	20.97720000000
rsanguineus	-101.27860000000	20.93170000000
rsanguineus	-98.90370000000	21.15690000000
rsanguineus	-99.23240000000	20.47660000000
rsanguineus	-98.58300000000	21.10320000000
rsanguineus	-98.53880000000	21.13310000000
rsanguineus	-98.66070000000	21.16580000000
rsanguineus	-103.33560000000	20.72260000000
rsanguineus	-99.42790000000	18.61090000000
rsanguineus	-99.17430000000	18.92520000000
rsanguineus	-99.24580000000	18.68100000000
rsanguineus	-99.23650000000	18.85920000000
rsanguineus	-99.18580000000	18.69630000000
rsanguineus	-99.25920000000	18.74250000000
rsanguineus	-99.23530000000	18.80160000000
rsanguineus	-99.12370000000	18.89540000000
rsanguineus	-99.07420000000	18.87770000000
rsanguineus	-99.21900000000	18.64170000000
rsanguineus	-98.95480000000	18.81260000000
rsanguineus	-99.25390000000	18.98100000000
rsanguineus	-99.77530000000	18.68920000000
rsanguineus	-104.89700000000	21.51530000000
rsanguineus	-97.97660000000	16.42710000000
rsanguineus	-97.82760000000	16.87240000000
rsanguineus	-96.75740000000	17.15080000000
rsanguineus	-97.21410000000	18.41660000000
rsanguineus	-97.26240000000	18.37860000000
rsanguineus	-97.40610000000	18.62870000000
rsanguineus	-98.48210000000	18.79270000000
rsanguineus	-98.54180000000	18.76830000000
rsanguineus	-97.44350000000	18.54800000000
rsanguineus	-97.38810000000	18.45440000000
rsanguineus	-97.57280000000	18.83050000000
rsanguineus	-98.11220000000	19.96550000000
rsanguineus	-97.99130000000	18.48660000000
rsanguineus	-87.05050000000	20.65650000000
rsanguineus	-109.54640000000	31.30280000000
rsanguineus	-110.03940000000	27.35430000000
rsanguineus	-109.58980000000	30.72450000000
rsanguineus	-110.81360000000	27.96650000000
rsanguineus	-111.02670000000	29.05320000000
rsanguineus	-111.04400000000	29.10810000000
rsanguineus	-110.92480000000	29.10280000000
rsanguineus	-110.84490000000	30.78950000000
rsanguineus	-111.11690000000	30.52470000000
rsanguineus	-97.83070000000	22.24230000000
rsanguineus	-99.23710000000	26.56370000000
rsanguineus	-99.10780000000	23.74660000000
rsanguineus	-99.17550000000	23.77200000000
rsanguineus	-96.61380000000	19.02070000000
rsanguineus	-96.41960000000	19.04630000000
rsanguineus	-95.11430000000	18.41780000000
rsanguineus	-94.64300000000	17.77290000000
rsanguineus	-95.52070000000	18.62480000000
rsanguineus	-98.04820000000	21.14420000000
rsanguineus	-96.65840000000	19.36080000000
rsanguineus	-96.69520000000	19.84070000000
rsanguineus	-96.78060000000	18.74890000000
rsanguineus	-97.20480000000	19.96910000000
rsanguineus	-96.72150000000	18.81770000000
rsanguineus	-96.65740000000	20.02410000000
rsanguineus	-96.88430000000	19.24790000000
rsanguineus	-96.96230000000	19.46370000000
rsanguineus	-96.94350000000	19.58850000000
rsanguineus	-97.24370000000	19.78880000000
rsanguineus	-97.13190000000	18.84170000000
rsanguineus	-97.07250000000	18.80760000000
rsanguineus	-96.99090000000	19.65960000000
rsanguineus	-96.87010000000	19.70880000000
rsanguineus	-97.44830000000	20.53440000000
rsanguineus	-96.76250000000	19.33300000000
rsanguineus	-96.92320000000	18.89520000000
rsanguineus	-97.70330000000	20.20130000000
rsanguineus	-97.30690000000	19.80970000000
rsanguineus	-97.09510000000	19.63710000000
rsanguineus	-96.93410000000	19.54320000000
rsanguineus	-97.22330000000	19.64740000000
rsanguineus	-97.00060000000	18.90500000000
rsanguineus	-109.93960000000	27.43780000000
rsanguineus	-109.92130000000	27.51470000000
rsanguineus	-111.02240000000	29.16830000000
rsanguineus	-109.97980000000	27.48320000000
rsanguineus	-110.91540000000	29.00130000000
rsanguineus	-89.53910000000	20.98790000000
rsanguineus	-89.59920000000	21.07480000000
rsanguineus	-89.78850000000	20.62280000000
rsanguineus	-89.29510000000	21.10210000000
rsanguineus	-92.26570000000	14.94650000000
rsanguineus	-92.16240000000	14.69500000000
rsanguineus	-93.24240000000	15.57560000000
rsanguineus	-92.34060000000	14.85280000000
rsanguineus	-92.30580000000	15.13190000000
rsanguineus	-92.21720000000	15.13420000000
rsanguineus	-92.34280000000	15.20560000000
rsanguineus	-100.29090000000	25.96070000000
rsanguineus	-100.32790000000	25.80600000000
rsanguineus	-106.44090000000	23.23690000000
rsanguineus	-98.08560000000	25.99390000000
rsanguineus	-93.70450000000	16.85470000000
rsanguineus	-101.60100000000	17.66100000000
rsanguineus	-89.59260000000	20.96740000000
rsanguineus	-105.49240000000	28.26610000000
rsanguineus	-104.43890000000	19.60390000000
rsanguineus	-93.16980000000	16.75200000000
rsanguineus	-116.95960000000	32.39210000000
rsanguineus	-114.73570000000	32.46640000000
rsanguineus	-102.30340000000	19.93620000000
rsanguineus	-110.31080000000	24.14220000000
rsanguineus	-110.08140000000	23.03470000000
rsanguineus	-109.91560000000	22.88970000000
rsanguineus	-109.44530000000	27.08080000000
rsanguineus	-109.70170000000	23.18000000000
rsanguineus	-109.98030000000	22.91780000000
rsanguineus	-109.55500000000	27.20360000000
rsanguineus	-110.28640000000	23.75530000000
rsanguineus	-109.98470000000	23.07720000000
rsanguineus	-95.23890000000	16.32440000000
rsanguineus	-109.56470000000	28.59940000000
rsanguineus	-98.99030000000	21.38610000000
rsanguineus	-111.67030000000	25.03220000000
rsanguineus	-110.24420000000	23.69330000000
rsanguineus	-99.37080000000	18.73170000000
rsanguineus	-99.12110000000	18.76080000000
rsanguineus	-109.74170000000	23.46890000000
rsanguineus	-109.67080000000	23.06170000000
rsanguineus	-109.70940000000	23.13140000000
rsanguineus	-99.53920000000	18.34360000000
rsanguineus	-110.29890000000	24.07030000000
rsanguineus	-98.91440000000	18.78720000000
rsanguineus	-101.41810000000	26.90080000000
rsanguineus	-108.32580000000	26.70860000000
rsanguineus	-95.03750000000	17.01250000000
rsanguineus	-103.27310000000	25.77500000000
rsanguineus	-105.17420000000	21.59170000000
rsanguineus	-95.79530000000	18.36500000000
rsanguineus	-95.19580000000	16.18250000000
rsanguineus	-105.26640000000	23.93470000000
rsanguineus	-109.91560000000	23.05310000000
rsanguineus	-99.23420000000	18.91860000000
rsanguineus	-109.96440000000	23.20330000000
rsanguineus	-99.13890000000	19.27500000000
rsanguineus	-108.56780000000	26.50440000000
rsanguineus	-98.97530000000	18.75580000000
rsanguineus	-103.17640000000	25.85470000000
rsanguineus	-109.94580000000	23.96250000000
rsanguineus	-109.64640000000	23.14190000000
rsanguineus	-109.72110000000	23.06920000000
rsanguineus	-109.92830000000	27.58140000000
rsanguineus	-109.89330000000	33.92860000000
rsanguineus	-117.04360000000	32.53470000000
rsanguineus	-111.74000000000	25.16560000000
rsanguineus	-107.75440000000	25.97470000000
rsanguineus	-103.83670000000	20.88280000000
rsanguineus	-98.85190000000	18.88110000000
rsanguineus	-104.50360000000	25.08080000000
rsanguineus	-103.62220000000	25.88810000000
rsanguineus	-102.38440000000	21.88560000000
rsanguineus	-105.28530000000	21.53940000000
rsanguineus	-103.39190000000	20.72030000000
rsanguineus	-109.62530000000	26.91080000000
rsanguineus	-110.27560000000	23.62940000000
rsanguineus	-103.34610000000	20.67640000000
rsanguineus	-115.57560000000	32.63140000000
rsanguineus	-108.47190000000	25.92310000000
rsanguineus	-108.93220000000	27.02330000000
rsanguineus	-99.66110000000	18.24000000000
rsanguineus	-110.27280000000	33.73440000000
rsanguineus	-100.12860000000	18.88580000000
rsanguineus	-104.64390000000	24.06830000000
rsanguineus	-98.89780000000	18.93470000000
rsanguineus	-103.59500000000	20.23860000000
rsanguineus	-104.89040000000	21.44750000000
rsanguineus	-99.64250000000	25.27420000000
rsanguineus	-100.45060000000	25.74140000000
rsanguineus	-89.89920000000	18.48710000000
rsanguineus	-103.98030000000	20.70540000000
rsanguineus	-103.26710000000	25.64060000000
rsanguineus	-103.21390000000	25.58030000000
rsanguineus	-103.27540000000	25.57220000000
rsanguineus	-103.30590000000	25.72190000000
rsanguineus	-102.15040000000	25.44020000000
rsanguineus	-89.41830000000	20.30280000000
rsanguineus	-102.80000000000	25.34000000000
rsanguineus	-89.66250000000	21.10360000000
rsanguineus	-87.93440000000	20.54890000000
rsanguineus	-115.18000000000	32.35000000000
rsanguineus	-100.94000000000	29.32000000000
rsanguineus	-113.53000000000	31.32000000000
rsanguineus	-101.18940000000	19.76830000000
rsanguineus	-103.35840000000	25.52400000000
rsanguineus	-100.97500000000	22.14970000000
rsanguineus	-86.91670000000	20.41670000000
rsanguineus	-106.36350000000	31.66080000000
rsanguineus	-107.58400000000	31.23050000000
rsanguineus	-108.75000000000	25.45000000000
rsanguineus	-89.63690000000	20.94280000000
rsanguineus	-93.76110000000	16.08720000000
rsanguineus	-97.00960000000	19.58540000000
rsanguineus	-103.22600000000	25.52600000000
rsanguineus	-109.57360000000	23.24190000000
rsanguineus	-108.14440000000	25.75310000000
rsanguineus	-98.96360000000	18.87830000000
rsanguineus	-89.65380000000	21.28590000000
rsanguineus	-103.47080000000	25.58380000000
rsanguineus	-96.15830000000	19.05980000000
rsanguineus	-88.14000000000	20.89000000000
rsanguineus	-102.98440000000	25.75890000000
rsanguineus	-94.87200000000	18.23280000000
rsanguineus	-96.96980000000	20.43440000000
rsanguineus	-97.01250000000	19.42460000000
rsanguineus	-89.69610000000	21.01460000000
rsanguineus	-103.44170000000	25.54440000000
rsanguineus	-109.76360000000	23.18420000000
rsanguineus	-106.45370000000	31.65240000000
rsanguineus	-89.56180000000	21.04520000000
rsanguineus	-111.13080000000	24.58390000000
rsanguineus	-96.70680000000	17.06670000000
rsanguineus	-101.19750000000	20.56920000000
rsanguineus	-100.05520000000	21.30160000000
rsanguineus	-99.71870000000	21.26800000000
rsanguineus	-100.38880000000	21.01150000000
rsanguineus	-99.82530000000	25.19280000000
rsanguineus	-94.91950000000	17.94480000000
rsanguineus	-96.96960000000	19.38430000000
rsanguineus	-100.52340000000	28.67850000000
rsanguineus	-115.37000000000	30.49000000000
rsanguineus	-99.00970000000	21.98190000000
rsanguineus	-109.80190000000	23.47140000000
rsanguineus	-97.12090000000	15.92290000000
rsanguineus	-108.70090000000	26.68040000000
rsanguineus	-96.09200000000	19.06320000000
rsanguineus	-106.38830000000	31.54310000000
rsanguineus	-96.96930000000	19.14480000000
rsanguineus	-101.01690000000	22.11560000000
rsanguineus	-108.42250000000	30.71610000000
rsanguineus	-114.73090000000	32.71340000000
rsanguineus	-106.51310000000	31.74640000000
rsanguineus	-97.23560000000	19.56630000000
rsanguineus	-89.21390000000	20.46810000000
rsanguineus	-98.24350000000	26.06060000000
rsanguineus	-105.97740000000	28.66500000000
rsanguineus	-95.02650000000	17.43620000000
rsanguineus	-100.73970000000	20.91880000000
rsanguineus	-110.34830000000	24.07080000000
rsanguineus	-96.46300000000	16.95840000000
rsanguineus	-100.15830000000	25.59890000000
rsanguineus	-98.82560000000	21.23580000000
rsanguineus	-99.16300000000	23.71860000000
rsanguineus	-98.77490000000	18.69570000000
rsanguineus	-109.63530000000	23.37500000000
rsanguineus	-110.26220000000	24.15500000000
rsanguineus	-97.41280000000	18.49960000000
rsanguineus	-106.41020000000	31.62110000000
rsanguineus	-95.74470000000	18.37390000000
rsanguineus	-110.97140000000	30.62490000000
rsanguineus	-105.32720000000	21.67940000000
rsanguineus	-105.46510000000	28.20270000000
rsanguineus	-97.67250000000	20.50830000000
rsanguineus	-89.28300000000	20.40010000000
rsanguineus	-90.22560000000	20.04100000000
rsanguineus	-110.96240000000	29.13920000000
rsanguineus	-92.18970000000	15.20560000000
rsanguineus	-96.46730000000	15.74890000000
rsanguineus	-98.75690000000	22.24030000000
rsanguineus	-101.25470000000	20.42140000000
rsanguineus	-96.10720000000	19.13840000000
rsanguineus	-96.82000000000	19.74240000000
rsanguineus	-98.38390000000	21.61450000000
rsanguineus	-110.93580000000	30.66140000000
rsanguineus	-97.20510000000	18.23010000000
rsanguineus	-100.30730000000	25.72920000000
rsanguineus	-110.08080000000	23.76280000000
rsanguineus	-115.40380000000	32.67030000000
rsanguineus	-116.60000000000	31.87000000000
rsanguineus	-101.68140000000	21.12080000000
rsanguineus	-99.16090000000	18.64200000000
rsanguineus	-100.94750000000	25.53940000000
rsanguineus	-110.94320000000	29.04790000000
rsanguineus	-110.28330000000	24.02080000000
rsanguineus	-98.48320000000	20.92670000000
rsanguineus	-101.20780000000	20.36260000000
rsanguineus	-102.41410000000	23.46410000000
rsanguineus	-89.63680000000	20.98890000000
rsanguineus	-110.98640000000	29.01840000000
rsanguineus	-106.86670000000	24.03330000000
rsanguineus	-103.38330000000	25.38330000000
rsanguineus	-109.45760000000	23.47460000000
rsanguineus	-108.60640000000	26.44970000000
rsanguineus	-98.84210000000	18.78890000000
rsanguineus	-96.73610000000	19.62620000000
rsanguineus	-115.33580000000	32.56060000000
rsanguineus	-95.14030000000	16.81810000000
rsanguineus	-98.39940000000	21.13190000000
rsanguineus	-115.44890000000	32.61620000000
rsanguineus	-108.41530000000	26.72500000000
rsanguineus	-94.56310000000	17.98750000000
rsanguineus	-109.77190000000	22.97970000000
rsanguineus	-106.04550000000	26.63080000000
rsanguineus	-92.29060000000	14.81810000000
rsanguineus	-99.89780000000	16.87110000000
rsanguineus	-99.12150000000	18.68110000000
rsanguineus	-110.98040000000	29.09640000000
rsanguineus	-98.72890000000	20.78420000000
rsanguineus	-114.92430000000	32.35250000000
rsanguineus	-101.00000000000	25.43330000000
rsanguineus	-98.50190000000	29.48270000000
rsanguineus	-98.97570000000	31.73430000000
rsanguineus	-101.90340000000	33.61270000000
rsanguineus	-110.98300000000	32.27830000000
rsanguineus	-97.49750000000	25.90180000000
rsanguineus	-100.54140000000	34.73140000000
rsanguineus	-99.03090000000	28.80850000000
rsanguineus	-99.43850000000	27.54730000000
rsanguineus	-117.16260000000	34.06530000000
rsanguineus	-101.95990000000	35.87330000000
rsanguineus	-102.37410000000	31.88940000000
rsanguineus	-106.58250000000	31.82800000000
rsanguineus	-97.65860000000	30.60600000000
rsanguineus	-111.03300000000	32.28050000000
rsanguineus	-111.03260000000	32.28030000000
rsanguineus	-97.39350000000	27.71980000000
rsanguineus	-119.01870000000	35.37320000000
rsanguineus	-95.36980000000	29.76040000000
rsanguineus	-97.74310000000	30.26720000000
rsanguineus	-109.82760000000	32.89620000000
rsanguineus	-110.97470000000	32.22260000000
rsanguineus	-97.28720000000	33.18290000000
rsanguineus	-97.77140000000	30.30010000000
rsanguineus	-97.17900000000	33.14190000000
rsanguineus	-97.33080000000	32.75550000000
rsanguineus	-99.10270000000	26.71170000000
rsanguineus	-97.39940000000	27.65910000000
rsanguineus	-98.61120000000	29.48490000000
rsanguineus	-110.83450000000	32.19010000000
rsanguineus	-117.22480000000	33.96670000000
rsanguineus	-100.49200000000	28.72890000000
rsanguineus	-106.25260000000	31.66700000000
rsanguineus	-119.80870000000	36.73030000000
rsanguineus	-114.73570000000	32.46640000000
rsanguineus	-118.24370000000	34.05220000000
rsanguineus	-117.93900000000	34.06860000000
rsanguineus	-121.55640000000	39.51380000000
rsanguineus	-121.46570000000	39.51350000000
rsanguineus	-106.76610000000	32.27580000000
rsanguineus	-106.77780000000	32.31220000000
rsanguineus	-107.85560000000	33.10700000000
rsanguineus	-117.30720000000	33.72970000000
rsanguineus	-109.89330000000	33.92860000000
rsanguineus	-110.27280000000	33.73440000000
rsanguineus	-117.03710000000	32.57030000000
rsanguineus	-117.04340000000	32.55650000000
rsanguineus	-99.22360000000	30.82000000000
rsanguineus	-117.90590000000	33.77460000000
rsanguineus	-119.79650000000	36.78630000000
rsanguineus	-119.39930000000	37.01880000000
rsanguineus	-122.72170000000	38.06400000000
rsanguineus	-120.08070000000	36.96720000000
rsanguineus	-122.22030000000	37.78820000000
rsanguineus	-97.31120000000	32.79700000000
rsanguineus	-110.87610000000	32.17610000000
rsanguineus	-117.80860000000	33.78780000000
